# Supplementary material for: Identification of New Potential Inhibitors of Quorum Sensing through a Specialized Multi-Level Computational Approach
Source: Molecules. 2021 Apr 29;26(9):2600. doi: 10.3390/molecules26092600 (PMC8125606; doi:10.3390/molecules26092600)
Supplement: Supplementary file 1 [file molecules-26-02600-s001.zip]

Archive with 1 entries (1 files):
- molecules-1160327-supplementary.pdf
